# Supplementary material for: Dynamics of viral shedding during ancestral or Omicron BA.1 SARS-CoV-2 infection and enhancement of pre-existing immunity during breakthrough infections
Source: Emerg Microbes Infect. 2022 Oct 26;11(1):2423–32. doi: 10.1080/22221751.2022.2122578 (PMC9621261; doi:10.1080/22221751.2022.2122578)
Supplement: Supplemental Material [file TEMI_A_2122578_SM5624.zip]

Archive with 5 entries (5 files):
- Supplementary_material/Figure_S1_EMI_225703664.pdf
- Supplementary_material/Figure_S2_EMI_225703664.pdf
- Supplementary_material/Figure_S3_EMI_225703664.pdf
- Supplementary_material/Supplementary figure legends_EMI_R2_225703664.docx
- Supplementary_material/Supplementary material_EMI_R1_225703664.docx
